# Supplementary material for: Data on contents of fifty phenolic compounds in three rivers in Tianjin, China
Source: Data Brief. 2018 Mar 9;18:124–30. doi: 10.1016/j.dib.2018.03.005 (PMC5996147; doi:10.1016/j.dib.2018.03.005)
Supplement: Supplementary file 2 — Supplementary material [file mmc2.xlsx]

## Sheet: Dry-season of BDR
Dry season of BDR
		b1	b2	b4	b5	b6	b7
SPM (µg/g)	phenol	n.d	n.d	8	n.d	n.d	n.d
	4-cresol	n.d	n.d	n.d	1.22	n.d	n.d
	2-naphthol	n.d	0.668	n.d	n.d	n.d	1.5
	2,4-dichloro-3-ethyl-6-nitrophenol	0.947	n.d	1.11	n.d	n.d	n.d
Surface Water （µg/L）	phenol	0.108	0.183	0.171	10.1	n.d	10.9
	2-cresol	0.162	n.d	5.31	3.88	3.57	15.6
	3-cresol	n.d	n.d	0.153	7.2	0.3	16.4
	4-cresol	n.d	n.d	n.d	13.1	n.d	5.5
	2,4-xylenol	n.d	n.d	20.5	7.37	11.7	27.2
	2,6-dichlorophenol	n.d	n.d	1.86	3.1	1.16	2.52
	2,4-dichlorophenol	n.d	n.d	2.01	3.35	1.26	2.73
	2-sec-Butylphenol	n.d	n.d	6.59	1.55	3.77	2.78
	2,5-dichlorophenol	n.d	n.d	2.79	4.63	1.71	3.76
	p-chloro-m-xylenol	0.756	n.d	1.1	1.36	0.892	0
	Pyrocatechol	n.d	n.d	n.d	n.d	n.d	0.249
Sediment （µg/g）	phenol	0.763	n.d	n.d	n.d	n.d	n.d
	2,5-dichlorophenol	n.d	0.176	n.d	0.129	0.215	n.d
	4-chlorophenol	n.d	n.d	n.d	0.287	n.d	n.d
	2-sec-Butylphenol	n.d	0.0181	n.d	n.d	n.d	n.d
	Hexanoes	n.d	52.8	n.d	n.d	n.d	n.d

## Sheet: Wet-season of BDR
Wet-season of BDR
		b1	b2	b3	b4	b5	b6	b7
SPM(µg/g)	phenol	6.5	82.9	n.d	n.d	n.d	5.05	4.79
	2-cresol	n.d	4.44	n.d	n.d	n.d	n.d	n.d
	3-cresol	n.d	4.26	n.d	n.d	n.d	n.d	1.52
	4-cresol	n.d	7.94	n.d	n.d	n.d	n.d	n.d
	2,4-xylenol	n.d	3.66	n.d	1.13	0	2.08	2.22
	2,5-dichlorophenol	n.d	3.57	n.d	n.d	n.d	n.d	n.d
	p-chloro-m-xylenol	0.9	12.2	n.d	1.28	0.961	1.09	n.d
	2,4-dichloro-3-ethyl-6-nitrophenol	1.45	n.d	n.d	n.d	1.68	1.7	1.28
Surface Water （µg/L）	phenol	0.01	n.d	6.23	0.47	10.32	n.d	n.d
	2-cresol	52.6	n.d	3.39	n.d	31.6	n.d	17.6
	3-cresol	18.7	n.d	3.68	1.3	10.6	0.24	n.d
	2,4-xylenol	0.23	0.22	n.d	6.97	32.8	1.85	1.59
	4-nitrophenol	n.d	n.d	n.d	1.77	n.d	1.25	n.d
	2,5-dichlorophenol	n.d	n.d	n.d	n.d	2.43	n.d	n.d
	p-chloro-m-xylenol	3.67	n.d	n.d	n.d	n.d	0.88	n.d
	2-Biphenylol	n.d	n.d	n.d	0.51	0.3	0.22	0.39
	2-sec-Butylphenol	n.d	n.d	n.d	0	11.1	n.d	n.d
	2-naphthol	2.28	7.52	0.34	16.4	3.46	3.65	4.21
	4-chlorophenol	n.d	n.d	n.d	0.28	0.44	n.d	n.d
	2,3,6-Trimethylphenol	n.d	n.d	n.d	1.47	1.92	0.63	n.d
	2,4-dichloro-3-ethyl-6-nitrophenol	0.99	0.39	n.d	0.82	0.38	0.27	n.d
Sediment (µg/g)	phenol	1.16	1.83	n.d	n.d	n.d		1.91
	2-cresol	1.92	46.4	n.d	n.d	n.d		n.d
	3-cresol	n.d	16.1	n.d	n.d	n.d		1.11
	4-cresol	5	15.6	n.d	n.d	n.d		3.43
	2-chlorophenol	n.d	9.71	n.d	n.d	n.d		n.d
	2,4-xylenol	5.13	4.42	n.d	n.d	5.16733		5.04
	Pyrocatechol	n.d	n.d	n.d	n.d	3.37333		n.d
	Resorcinol	n.d	n.d	n.d	n.d	2.24533		n.d
	2-naphthol	5.07	1.4	n.d	n.d	1.04267		1.35
	Hexanoes	n.d	199	n.d	n.d	n.d		n.d
	4-chlorophenol	n.d	0.72	n.d	n.d	0.335333		n.d
	2-sec-Butylphenol	0.55	0.634	n.d	n.d	n.d		n.d
	2,4-dichloro-3-ethyl-6-nitrophenol	3.4	2.81133	n.d	n.d	2.77867		n.d

## Sheet: Dry-season of DDR
Dry-season of DDR
		d1	d3	d5	d7	d8	d12	d13	d15	d16
SPM (µg/g)	phenol	4.58669	n.d	n.d	n.d	3.26115	2.14057	1.73036	n.d	n.d
	Pyrocatechol	n.d	n.d	n.d	10.8137	n.d	n.d	n.d	n.d	n.d
	2-naphthol	1.49531	2.74113	4.37827	n.d	n.d	1.13942	1.77522	n.d	n.d
	Hexanoes	5.54472	n.d	8.78229	4.49898	2.42585	2.71751	n.d	n.d	n.d
Surface water (µg/L)	phenol	n.d	n.d	0	15.1735	n.d	4.72223	n.d	n.d	n.d
	2-cresol	n.d	n.d	0	n.d	1.88642	n.d	n.d	n.d	n.d
	4-cresol	n.d	n.d	0	n.d	2.95905	n.d	n.d	n.d	n.d
	2-naphthol	n.d	n.d	7.02	5.48	10.4157	8.09	n.d	n.d	n.d
	2,3,6-Trimethylphenol	n.d	n.d	n.d	n.d	1.12492	n.d	n.d	n.d	n.d
Sediment (µg/g)	2-nitrophenol	n.d	1.5941	n.d	n.d	n.d	n.d	n.d	n.d	n.d
	Pentachlorophenol	n.d	n.d	n.d	n.d	15.37	n.d	n.d	n.d	n.d
	2-sec-Butylphenol	n.d	n.d	n.d	n.d	n.d	n.d	2.4555	n.d	n.d
	2-naphthol	n.d	n.d	n.d	1.76572	n.d	10.8437	1.0649	n.d	n.d
	Hexanoes	n.d	1.42553	n.d	2.60772	94.5432	n.d	n.d	n.d	n.d
	2,3,6-Trimethylphenol	n.d	n.d	n.d	n.d	n.d	1.15677	1.4506	n.d	n.d

## Sheet: Wet-season of DDR
Wet-season of DDR
		d1	d2	d3	d4	d5	d6	d7	d8	d9	d10	d11	d12	d13	d14	d15	d16
SPM (µg/g)	phenol	7.34	267	16.7	353	9.53	n.d	n.d	90.8	n.d	32.9	1.89	3.32	2.78	5.15	5.86	3.73
	2-cresol	n.d	11	n.d	13	n.d	n.d	n.d	3.57	n.d	1.09	n.d	n.d	n.d	0.3	n.d	n.d
	3-cresol	n.d	11.1	n.d	5.64	n.d	n.d	n.d	5.01	n.d	1.96	n.d	n.d	n.d	n.d	2.76	n.d
	4-cresol	2.02	18.3	3.5	15	n.d	n.d	n.d	11.5	n.d	10.2	1.73	n.d	n.d	1.98	2.7	2.65
	2-chlorophenol	n.d	34.1	n.d	n.d	n.d	n.d	n.d	0	n.d	n.d	n.d	n.d	n.d	n.d	n.d	n.d
	2,4-xylenol	n.d	10.1	n.d	39.3	n.d	n.d	n.d	156	n.d	4.42	n.d	n.d	n.d	n.d	n.d	n.d
	2,4-dichlorophenol	n.d	19.1	n.d	21.2	n.d	n.d	n.d	n.d	n.d	n.d	n.d	n.d	n.d	n.d	n.d	n.d
	2-nitrophenol	n.d	14.9	n.d	42	n.d	n.d	n.d	n.d	n.d	n.d	n.d	n.d	n.d	n.d	n.d	n.d
	2,4,6-Trichlorophenol	n.d	20.0044	n.d	n.d	n.d	n.d	n.d	n.d	n.d	n.d	n.d	n.d	n.d	n.d	n.d	n.d
	2-naphthol	n.d	n.d	n.d	228	n.d	12.5	182	32.6	12	107	34.1	9.1	8.56548	0	19.9	43.8
	Hexanoes	5.28	n.d	16	1.32	4.37	8.32	6.47	2.13	n.d	n.d	5.06	5.48	3.49	4.8	n.d	3.99
	2,4-dichloro-3-ethyl-6-nitrophenol	n.d	n.d	1.36	n.d	n.d	n.d	n.d	n.d	1.21	8.76	2.05	n.d	0.686	n.d	n.d	1.45
Surface water （µg/L）	phenol	n.d	n.d	n.d	n.d	n.d	n.d	n.d	n.d	15.5	n.d	n.d	n.d	n.d	n.d	n.d	n.d
	2-cresol	n.d	n.d	n.d	n.d	n.d	n.d	n.d	6	5.43	n.d	n.d	n.d	n.d	1.44	n.d	1.06
	3-cresol	n.d	1.92	1.68	10.5	4.19	0	3.4	269	1.86	n.d	1.13	16.6	n.d	n.d	19	n.d
	4-cresol	n.d	1.95	1.61	10.1	4.02	0	3.44	272	13.9	n.d	1.09175	16	n.d	n.d	19.2	3.6
	2,4-xylenol	n.d	n.d	n.d	n.d	n.d	n.d	n.d	90.6	1.68	n.d	n.d	n.d	n.d	n.d	n.d	n.d
	2,4-dichlorophenol	n.d	n.d	n.d	n.d	n.d	n.d	n.d	1.57	n.d	n.d	n.d	n.d	n.d	n.d	n.d	n.d
	2-nitrophenol	n.d	n.d	n.d	n.d	n.d	n.d	n.d	17.6	n.d	n.d	n.d	n.d	n.d	n.d	n.d	n.d
	4-nitrophenol	n.d	n.d	n.d	n.d	n.d	n.d	n.d	1.95	n.d	n.d	n.d	n.d	n.d	n.d	n.d	n.d
	2-sec-Butylphenol	n.d	n.d	n.d	n.d	n.d	1.6	n.d	n.d	n.d	n.d	n.d	n.d	n.d	n.d	n.d	n.d
	2-naphthol	n.d	n.d	241	481	267	241	540	537	14.3	541	513	454	5.05	472	467	116
	4-chlorophenol	n.d	n.d	n.d	n.d	n.d	n.d	n.d	n.d	1.21	n.d	n.d	n.d	n.d	n.d	n.d	n.d
	2,3,6-Trimethylphenol	1.12	n.d	n.d	n.d	n.d	n.d	n.d	n.d	24.7	n.d	n.d	n.d	n.d	1.6	24.1	n.d
	2,5-dichlorophenol	n.d	n.d	n.d	n.d	n.d	n.d	n.d	1.35	n.d	n.d	n.d	n.d	n.d	0	n.d	n.d
	p-chloro-m-xylenol	1.02	1.27	n.d	2.55	n.d	n.d	n.d	157	n.d	n.d	1.62	1.16	n.d	1.02	3.48	n.d
Sediment (µg/g)	phenol	n.d	n.d	5.97433	2.44533	n.d	n.d	n.d	4.66233	n.d	n.d	n.d	n.d	n.d	n.d	n.d	n.d
	2-cresol	n.d	1760.65	8.84467	n.d	n.d	n.d	n.d	n.d	n.d	4.43567	n.d	n.d	38.7433	7.78233	n.d	14.4127
	3-cresol	n.d	587.94	n.d	n.d	n.d	n.d	n.d	n.d	n.d	n.d	n.d	n.d	13.6227	n.d	n.d	n.d
	4-cresol	13.1367	564.148	8.77067	n.d	n.d	n.d	n.d	3.62967	n.d	n.d	n.d	n.d	n.d	n.d	n.d	n.d
	Pentachlorophenol	n.d	n.d	n.d	n.d	n.d	n.d	n.d	65.1363	n.d	n.d	n.d	n.d	n.d	n.d	n.d	n.d
	2-naphthol	n.d	10.9177	35.231	0	0	26.517	n.d	10.7683	n.d	n.d	n.d	n.d	36.416	n.d	n.d	n.d
	Hexanoes	n.d	13.709	10.7423	17.6767	29.6263	48.2167	10.834	n.d	n.d	9.83933	8.64433	7.77667	10.1083	0	13.7987	13.131
	2-sec-Butylphenol	n.d	n.d	n.d	n.d	n.d	n.d	n.d	7.72167	n.d	n.d	n.d	n.d	n.d	9.68	n.d	n.d
	3,4,5-Trichlorophenol	n.d	n.d	n.d	n.d	n.d	n.d	n.d	2.88167	n.d	n.d	n.d	n.d	n.d	n.d	n.d	n.d

## Sheet: Dry-season of YDXR
Dry season of YDXR
		y1	y2	y3	y4	y5	y6	y7	y8	y9	y10	y11	y12	y13	y14
SPM (µg/g)	4-cresol	n.d	n.d	n.d	n.d	n.d	n.d	n.d	n.d	n.d	n.d	n.d	n.d	11.3382	n.d
	Pyrocatechol	14.2149	n.d	n.d	n.d	10.6952	8.752	n.d	n.d	n.d	n.d	n.d	n.d	n.d	n.d
	Hexanoes	5.97911	6.10882	4.37062	4.60499	7.97575	8.01246	2.64091	0	4.15606	n.d	1.88127	n.d	n.d	n.d
Surface water （µg/L）	Pyrocatechol	n.d	n.d	n.d	2.45732	n.d	n.d	n.d	n.d	n.d	n.d	n.d	n.d	n.d	n.d
	phenol	n.d	1.01006	n.d	n.d	n.d	n.d	n.d	n.d	n.d	15.1983	n.d	n.d	1.04882	n.d
	2,4-xylenol	n.d	n.d	n.d	n.d	n.d	n.d	n.d	n.d	n.d	0	n.d	n.d	3.74464	n.d
	2-nitrophenol	n.d	n.d	n.d	n.d	n.d	n.d	n.d	n.d	n.d	3.36711	n.d	n.d	n.d	n.d
	4-nitrophenol	n.d	n.d	n.d	n.d	n.d	n.d	n.d	n.d	n.d	1.4019	n.d	n.d	n.d	n.d
Sediment (µg/g)	Hexanoes	n.d	n.d	3.3108	0.72815	n.d	n.d	n.d	n.d	n.d	n.d	0.6652	n.d	n.d	n.d

## Sheet: Wet-season of YDXR
Wet season of YDXR
		y1	y2	y3	y4	y5	y6	y7	y8	y9	y10	y11	y12	y13	y14
SPM (µg/g)	phenol	8.62232	7.42723	13.3652	12.8687	42.9921	17.1069	n.d	n.d	30.275	n.d	17.3894	n.d	n.d	n.d
	Hexanoes	8.52904	n.d	n.d	5.72487	6.62136	n.d	n.d	n.d	6.63492	n.d	4.95479	n.d	n.d	n.d
Surface water （µg/L）	2-cresol	n.d	n.d	n.d	n.d	n.d	n.d	n.d	n.d	1.35	n.d	n.d	n.d	0.18	n.d
	2,4-xylenol	n.d	n.d	n.d	n.d	n.d	n.d	n.d	n.d	6.61	n.d	0.19	n.d	n.d	n.d
	2-naphthol	4.58	n.d	n.d	n.d	2.17	n.d	n.d	n.d	n.d	n.d	n.d	n.d	2.04	n.d
Sediment (µg/g)	2-cresol	n.d	n.d	10.7093	1.79233	n.d	n.d	n.d	n.d	n.d	n.d	n.d	n.d	n.d	n.d
	2-naphthol	1.13933	n.d	n.d	4.2	n.d	n.d	n.d	n.d	n.d	1.779	n.d	1.14233	n.d	n.d
	Hexanoes	9.38833	n.d	11.1717	9.11667	n.d	n.d	n.d	n.d	n.d	n.d	n.d	n.d	13.7043	7.599
